# Supplementary material for: The Regulatory Role of CgALDH6A1 in the Oxidative Stress Response of Crassostrea gigas Under High-Temperature Stress
Source: Antioxidants (Basel). 2025 Nov 27;14(12):1423. doi: 10.3390/antiox14121423 (PMC12729558; doi:10.3390/antiox14121423)
Supplement: Supplementary file 1 [file antioxidants-14-01423-s001.zip]

Archive with 1 entries (1 files):
- antioxidants-3964259-supplementary.pdf
